# Supplementary material for: Effects of plyometric training on skill and physical performance in healthy tennis players: A systematic review and meta-analysis
Source: Front Physiol. 2022 Nov 24;13:1024418. doi: 10.3389/fphys.2022.1024418 (PMC9729950; doi:10.3389/fphys.2022.1024418)
Supplement: Supplementary file 1 [file DataSheet1.ZIP]

Archive with 5 entries (5 files):
- Appendix B.docx
- Appendix C.docx
- Appendix D.docx
- Appendix E.docx
- Appendix A.docx
